# Supplementary material for: Feasibility study of the Home-based Exercises for Responsible Sex (HERS) intervention to promote correct and consistent condom use among young women
Source: Pilot Feasibility Stud. 2021 Jul 27;7:145. doi: 10.1186/s40814-021-00885-1 (PMC8314454; doi:10.1186/s40814-021-00885-1)
Supplement: Supplementary file 1 — Additional file 1. [file 40814_2021_885_MOESM1_ESM.zip]

Archive with 3 entries (3 files):
- FITKITR2.png
- HERS study logoR2.pptx
- myOne-fitKitR2.png
